# Supplementary material for: Immunoglobulin replacement products protect against SARS-CoV-2 infection in vivo despite poor neutralizing activity
Source: JCI Insight. 2024 Feb 8;9(3):e176359. doi: 10.1172/jci.insight.176359 (PMC10967375; doi:10.1172/jci.insight.176359)
Supplement: Supporting data values [file jciinsight-9-176359-s235.xlsx]

## Sheet: Fig 1A
August 2021	September 2021	October 2021	November 2021	December 2021	January 2022	February 2022	March 2022	April 2022	October 2022	November 2022	HD pre-vaccine	HD post-vaccine	HD post-vaccine, 90 days
1.69897	2.30103	2.30103	2.90309	3.50515	2.30103	3.50515	3.50515	2.30103	4.10721	5.31133	1.69897	4.10721	4.10721
2.90309	2.90309	2.90309	2.90309	4.10721	3.50515	4.70927	4.10721	4.10721	5.31133	5.31133	1.69897	4.70927	4.70927
2.90309	3.50515	2.30103	2.30103	2.90309	1.69897	4.70927	2.90309	4.10721	4.10721	5.31133	1.69897	4.70927	4.70927
2.30103	2.30103	4.70927	2.30103	2.90309	2.30103	4.70927	4.10721	4.10721	4.70927	5.31133	1.69897	4.70927	4.70927
2.30103	2.30103	2.30103	2.90309	4.70927	3.50515	4.10721	4.70927	4.70927	5.31133	5.31133	1.69897	4.70927	4.70927
3.50515	2.90309	2.90309	3.50515	2.90309	4.10721	3.50515	4.70927	4.70927	5.31133	5.31133	1.69897	4.10721	3.50515
2.90309	2.90309	3.50515	4.10721	4.10721	2.30103	4.10721	4.70927		4.70927	4.70927	1.69897	5.31133	4.70927
4.70927	1.69897	4.70927	1.69897	4.10721	4.10721	4.70927	4.10721		4.70927	1.69897	1.69897	4.10721	4.70927
3.50515	2.90309	2.90309	3.50515	3.50515	4.10721	4.70927	4.70927		5.31133	4.70927	1.69897	4.70927
3.50515	2.90309	3.50515	4.10721	4.10721	3.50515	2.30103	4.70927		5.31133	4.70927	2.30103	5.31133	4.70927
4.10721	1.69897	2.30103	4.70927	2.90309	3.50515	4.10721	4.70927		5.31133	5.31133	1.69897	4.10721	4.10721
2.90309	3.50515	2.30103	1.69897	4.10721	4.70927	2.30103	3.50515		5.31133	5.31133	1.69897	4.70927	4.70927
2.90309	2.90309	2.90309	2.90309	2.90309	5.31133	4.70927			5.31133	4.70927	2.30103	5.31133	4.70927
2.90309	3.50515	2.90309	2.30103	2.30103	2.90309	4.10721			5.31133	4.70927	2.30103	5.31133	4.70927
2.90309	2.90309	1.69897	2.90309	3.50515					5.31133	5.31133	1.69897	4.70927	4.70927
2.30103	2.30103		3.50515	4.10721					4.10721	4.70927	2.30103	5.31133	4.70927
2.30103	3.50515			4.70927					4.10721	4.70927	2.30103	5.31133	5.31133
2.30103	2.90309									4.70927	1.69897	4.70927	4.10721
2.30103	2.30103									5.31133	2.30103	4.70927	4.10721
2.90309	2.30103									5.31133	2.30103	5.31133	4.70927
2.90309	2.90309									4.70927
2.90309	2.90309									4.70927
2.90309	2.90309
2.90309
2.90309
2.30103
2.30103
2.90309
3.50515
2.90309
2.30103
3.50515
2.90309
3.50515
4.10721
2.90309
3.50515
2.90309
1.69897
2.30103
3.50515
4.10721

## Sheet: Fig 1B
		Gamunex-C																				Gammaplex																				Gammagard
August 2021		2.90309	2.30103	2.30103	3.50515	2.90309	4.70927	3.50515	3.50515	4.10721	2.90309	2.90309	2.30103	2.90309	2.30103	3.50515	3.50515	4.10721	4.10721			2.90309																				3.50515	2.90309	3.50515	2.90309	1.69897	2.30103	2.30103	2.30103
September 2021		1.69897	2.90309	2.90309	3.50515	3.50515	2.30103	2.90309	2.90309													2.30103																				2.90309	2.90309	2.30103	3.50515	2.30103
October 2021		4.70927	4.70927	2.90309	2.90309																	2.30103																				2.90309	3.50515	2.30103	2.30103
November 2021		3.50515	4.10721	4.70927	1.69897	2.90309																2.90309																				2.30103	2.30103	2.90309	3.50515	4.10721	2.30103
December 2021		2.90309	4.10721	4.10721	3.50515	4.10721	4.70927															3.50515																				3.50515	4.10721	2.90309	2.90309	4.70927	2.90309	4.10721
January 2022		3.50515	4.70927	5.31133																		3.50515	3.50515																			2.30103	4.10721	4.10721	2.90309	1.69897	2.30103
February 2022		4.70927	4.70927	2.30103	4.10721																																					4.70927	4.70927	4.10721	2.30103
March 2022		4.70927	4.70927
April 2022		4.10721	4.10721	4.10721	4.70927
October 2022		5.31133	5.31133	5.31133	5.31133	5.31133	5.31133	5.31133																																		5.31133	4.10721	4.70927	5.31133	5.31133	4.70927	4.70927
November 2022		1.69897	4.70927	4.70927	5.31133	5.31133	4.70927	4.70927	5.31133	4.70927	4.70927	4.70927	5.31133	5.31133	4.70927																											5.31133	5.31133	5.31133	5.31133	5.31133	5.31133	4.70927
[truncated: 15 more columns]

## Sheet: Fig 1C
December 2019	1	1.69897
January 2020
February 2020	1	1.69897
March 2020	2	1.69897	1.69897
April 2020
May 2020	2	1.69897	2.90309
June 2020	1	3.50515
July 2020	1	1.69897
August 2020	2	2.30103	2.30103
September 2020	2	2.90309	2.90309
October 2020	7	2.90309	2.90309	2.90309	2.30103	1.69897	2.30103	2.30103
November 2020	9	3.50515	2.30103	1.69897	2.30103	2.30103	2.30103	2.30103	3.50515	3.50515
December 2020	4	2.30103	2.30103	3.50515	2.90309
January 2021	10	2.30103	2.90309	1.69897	2.90309	2.90309	2.30103	2.90309	2.30103	2.30103	2.90309
February 2021	14	2.90309	2.30103	2.90309	2.30103	2.90309	2.30103	2.30103	2.90309	2.30103	2.30103	2.30103	2.30103	2.30103	2.90309
March 2021	24	2.90309	2.90309	2.90309	2.90309	2.90309	2.90309	2.90309	2.90309	2.90309	2.90309	3.50515	2.30103	2.90309	2.90309	3.50515	2.30103	2.90309	2.90309	2.90309	2.90309	2.90309	3.50515	3.50515	2.90309
April 2021	14	2.90309	2.30103	3.50515	2.90309	2.90309	2.90309	3.50515	2.90309	3.50515	2.30103	2.30103	3.50515	4.10721	3.50515
May 2021	16	2.90309	3.50515	3.50515	2.90309	3.50515	3.50515	2.90309	3.50515	2.30103	4.10721	3.50515	3.50515	4.10721	4.10721	4.70927	4.70927
June 2021	17	4.10721	3.50515	3.50515	3.50515	3.50515	4.10721	4.10721	4.10721	4.10721	4.10721	4.10721	4.10721	2.90309	2.90309	4.70927	4.10721	3.50515
July 2021	10	4.10721	4.10721	4.70927	4.70927	4.70927	4.70927	4.70927	2.90309	4.10721	4.10721
August 2021	6	4.70927	4.10721	4.70927	4.10721	4.70927	4.70927
September 2021	6	3.50515	4.10721	4.70927	4.10721	4.70927	5.31133
October 2021	5	3.50515	4.70927	4.70927	4.70927	4.10721
November 2021	6	4.70927	4.10721	4.70927	4.10721	5.31133	5.31133
December 2021	6	4.10721	4.70927	4.10721	4.10721	4.10721	4.70927
January 2022	3	4.70927	5.31133	4.70927
February 2022	2	5.31133	5.31133
March 2022	2	5.31133	4.70927
April 2022	2	4.70927	5.31133
May 2022	4	4.70927	5.31133	5.31133	5.31133
June 2022	6	5.31133	5.31133	4.70927	4.70927	5.31133	5.31133
July 2022	10	5.31133	5.31133	5.31133	5.31133	4.70927	4.70927	5.31133	4.70927	4.70927	4.70927
August 2022	3	5.31133	5.31133	4.70927

## Sheet: Fig 1D
		Gamunex-C												Gammagard												Hyqvia												Cuvitru
December 2019		1.69897
January 2020
February 2020
March 2020														1.69897	1.69897
April 2020
May 2020														2.90309																								1.69897
June 2020																																						3.49136
July 2020		1.69897
August 2020		2.30103																																				2.30103
September 2020		2.90309												2.90309
October 2020		2.90309	2.90309	2.90309	2.30103	2.30103	1.69897																															2.30103
November 2020		2.30103												3.50515	2.30103	3.50515																						2.30103	2.30103	2.30103	3.50515
December 2020														2.30103	2.30103	3.50515
January 2021		2.90309												2.90309	2.30103	2.30103	2.30103									1.69897
February 2021		2.30103	2.30103											2.30103	2.30103	2.90309	2.30103	2.30103	2.30103																			2.90309	2.90309
March 2021		2.90309	2.90309	2.90309	2.90309	2.90309	3.50515							2.90309	2.90309	2.90309	2.90309	2.30103	2.90309	3.50515																		2.90309
April 2021		3.50515	2.90309	3.50515	3.50515	4.10721								2.30103	3.50515																							2.90309
May 2021		3.50515	3.50515	2.90309	3.50515	3.50515	4.70927							2.90309	3.50515	4.10721	4.10721	4.70927								4.10721												3.50515
June 2021		3.50515	4.10721	3.50515	4.10721	4.10721	4.10721	2.90309						4.10721	4.10721	2.90309	4.70927									4.10721												3.50515
July 2021		4.10721	4.70927	4.70927	4.10721									4.10721	4.70927											4.70927												4.70927
August 2021		4.70927	4.10721											4.10721												4.70927												4.10721	4.70927
September 2021		5.31133	4.10721																							4.70927												4.70927
October 2021		4.70927	4.70927	4.70927	4.10721
November 2021		4.70927	4.10721	4.10721										5.31133	5.31133
December 2021		4.70927	4.70927											4.10721												4.10721	4.10721											4.10721
January 2022														5.31133	4.70927											4.70927
February 2022														5.31133	5.31133
March 2022														4.70927	5.31133
April 2022		4.70927												5.31133
May 2022		5.31133	5.31133											4.70927	5.31133
June 2022		5.31133	4.70927	5.31133	5.31133									5.31133	4.70927
July 2022		5.31133	5.31133	5.31133	5.31133	4.70927	4.70927	5.31133	4.70927	4.70927	4.70927
August 2022		5.31133	4.70927	5.31133
[truncated: 10 more columns]

## Sheet: Fig 2A
August 2021	September 2021	October 2021	November 2021	December 2021	January 2022	February 2022	March 2022	April 2022	October 2022	November 2022	HD pre-vaccine	HD post-vaccine	HD post-vaccine, 90 days
1.30103	1.30103	1.30103	1.50637	1.31218	1.30103	1.30103	1.94116	1.30103	2.53403	2.97044	1.30103	2.73049	2.48228
1.30103	1.30103	1.30103	1.30103	1.74147	1.30146	2.31785	2.67523	1.96061	3.11694	2.79155	1.30103	2.55925	2.70049
1.30103	1.30103	1.30103	1.30103	1.30103	1.30103	2.34242	1.30103	2.19396	3.02653	2.95646	1.30103	2.49255	2.71242
1.30103	1.30103	2.72296	1.30103	1.30103	1.30103	1.63155	1.95323	2.45148	2.78902	2.97007	1.30103	3.23687	2.58319
1.30103	1.30103	1.30103	1.30103	2.32222	1.30103	1.30103	2.32035	2.53958	2.85437	3.28511	1.30103	2.94808	2.45556
1.30103	1.30103	1.30103	1.42927	1.41996	2.19285	1.30103	2.45924	2.65858	2.98299	3.32325	1.30103	2.44733	1.7597
1.70001	1.30103	1.30103	1.59956	1.9468	1.30103	2.49734	2.80209		2.75043	3.30685	1.30103	2.80771	3.05651
1.97169	1.30103	2.69513	1.30103	1.77988	2.18298	2.41464	1.85606		2.84893		1.30103	2.84802	2.09583
1.81564	1.30103	1.30103	1.30103	1.5311	2.3442	2.46464	2.65379		3.04218	2.69819	1.30103	3.09474	2.29065
1.30103	1.30103	1.3934	2.07041	2.20439	1.30103	1.30103	2.42012		3.14953	3.2393	1.30103	2.67285	2.67944
2.2938	1.30103	1.30103	2.7732	1.30103	1.30771	2.79789	2.67733		3.18667	2.95785	1.30103	3.52028	2.40121
1.30103	1.30103	1.30103	1.30103	2.21139	2.26576	1.30103	1.30103		3.03302	2.93344	1.32587	3.33904	2.39019
1.30103	1.30103	1.30103	1.30103	1.30103	2.60959	2.72673			3.01452	2.7542	1.30103	2.29568	2.45161
1.30103	1.30103	1.30103	1.30103	1.30103	1.30103	1.98722			3.1827	3.49038	1.30103	2.31542	2.9165
1.30103	1.30103	1.30103	1.30103	1.33506					2.94201	2.90741	1.30103	2.04029	2.42934
1.30103	1.30103		1.66987	2.27898					2.59195	2.97433	1.30103	2.84013	2.60102
1.30103	1.30103			2.5731					2.71842	3.11494	1.30103	2.77237	2.5496
1.30103	1.30103									3.32654			1.90763
1.30103	1.30103									2.83664			2.18032
1.30103	1.30103									2.95646			2.46256
1.30103	1.30103									2.74912
1.30103	1.30103									3.22583
1.30103	1.30103
1.30103
1.30103
1.30103
1.30103
1.30103
1.30103
1.30103
1.30103
1.30103
1.30103
1.30103
1.43136
1.30103
1.47712
1.30103
1.30103
1.30103
1.30103
1.41497

## Sheet: Fig 2B
		Gamunex-C																				Gammaplex																				Gammagard
August 2021		1.30103	1.30103	1.30103	1.30103	1.70001	1.97169	1.81564	1.30103	2.2938	1.30103	1.30103	1.30103	1.30103	1.30103	1.30103	1.30103	1.43136	1.41497			1.30103																				1.30103	1.30103	1.30103	1.30103	1.30103	1.30103	1.30103	1.30103
September 2021		1.30103	1.30103	1.30103	1.30103	1.30103	1.30103	1.30103	1.30103													1.30103																				1.30103	1.30103	1.30103	1.30103	1.30103
October 2021		2.72296	2.69513	1.30103	1.30103																	1.30103																				1.30103	1.30103	1.3934	1.30103
November 2021		1.30103	2.07041	2.7732	1.30103	1.30103																1.30103																				1.30103	1.30103	1.30103	1.42927	1.59956	1.30103
December 2021		1.41996	1.9468	1.77988	1.33506	2.27898	2.5731															1.5311																				1.31218	1.74147	1.30103	1.30103	2.32222	2.21139	1.30103
January 2022		1.30103	2.26576	2.60959																		1.30103	1.30771																			1.30103	1.30103	1.30103	2.18298	2.3442	1.30103
February 2022		2.41464	2.46464	1.30103	2.79789																																					2.34242	1.63155	1.30103	1.30103
March 2022		2.42012	2.67733
April 2022		1.96061	2.19396	2.45148	2.53958
October 2022		3.04218	3.14953	3.18667	3.03302	3.01452	3.1827	2.94201																																		3.11694	3.02653	2.78902	2.85437	2.98299	2.75043	2.84893
November 2022		2.69819	3.2393	2.95785	2.93344	2.7542	3.49038	2.90741	2.97433	3.11494	3.32654	2.83664	2.95646	2.74912																												2.97044	2.79155	2.95646	2.97007	3.28511	3.32325	3.30685
[truncated: 15 more columns]

## Sheet: Fig 2C
		WA1/2020 D614G																																									Delta
August 2021		1.30103	1.30103	1.30103	1.30103	1.30103	1.30103	1.30103	1.97169	1.81564	1.30103	2.2938	1.30103	1.30103	1.30103	1.30103	1.30103	1.30103	1.30103	1.30103	1.30103	1.30103	1.30103	1.30103	1.30103	1.30103	1.30103	1.30103	1.30103	1.30103	1.30103	1.30103	1.30103	1.30103	1.30103	1.43136	1.30103	1.47712	1.30103	1.30103	1.30103	1.41497	1.30103	1.30103	1.77822	1.6869	1.30103	2.35832	1.30103
September 2021		1.30103	1.30103	1.30103	1.30103	1.30103	1.30103	1.30103	1.30103	1.30103	1.30103	1.30103	1.30103	1.30103	1.30103	1.30103	1.30103	1.30103	1.30103	1.30103	1.30103	1.30103	1.30103	1.30103																			1.30103	1.30103	1.30103	1.30103	1.30103	1.30103	1.30103
October 2021		1.30103	1.30103	1.30103	2.72296	1.30103	1.30103	1.30103	2.69513	1.30103	1.3934	1.30103	1.30103	1.30103	1.30103	1.30103																											2.69487	1.30103	1.30103	1.30103	2.63548	1.30103	1.30103
November 2021		1.30103	1.30103	1.30103	1.30103	1.42927	1.59956	1.30103	2.07041	1.30103	2.7732	1.30103	1.30103	1.30103	1.30103	1.66987																											1.54469	1.50556	1.30103	2.01242	1.84578	2.91073	1.30103
December 2021		1.31218	1.74147	1.30103	1.30103	2.32222	1.30103	1.9468	1.77988	1.5311	2.20439	1.30103	2.21139	1.30103	1.30103	1.33506	2.27898	2.5731																									1.30103	1.62941	1.30103	1.30103	1.96379	1.30103	1.96355
January 2022		1.30103	1.30146	1.30103	1.30103	2.19285	1.30103	2.18298	2.3442	1.30103	1.30103	1.30771	2.26576	2.60959	1.30103																												1.37107	1.30103	1.30103	2.1486	1.30103	2.36605	2.32469
February 2022		1.30103	2.31785	2.34242	1.63155	1.30103	1.30103	2.49734	2.41464	2.46464	1.30103	2.79789	1.30103	2.72673	1.98722																												1.30103	2.33001	1.91381	1.69037	1.30103	1.30103	2.2971
March 2022		1.94116	2.67523	1.30103	1.95323	2.32035	2.13956	2.45924	2.80209	1.85606	2.65379	2.42012	2.67733	1.30103																													1.99056	2.47509	1.30103	1.8396	2.22891	2.03503	2.49886
April 2022		1.30103	1.96061	2.19396	2.45148	2.53958	2.65858																																				2.04218	2.17955	2.49831	2.69767	2.55763	1.30103
October 2022		3.1827	2.94201	3.04218	3.14953	3.18667	3.01452	3.03302	2.75043	2.84893	2.71842	2.53403	3.02653	3.11694	2.98299	2.85437	2.78902
November 2022		2.93344	2.90741	2.95785	3.49038	3.32654	3.11494	3.2393	2.97433	2.95646	2.7542		2.69819	2.74912	2.83664	3.28511	3.32325	3.30685	2.59195	3.22583	2.71475	2.97044	2.79155	2.95646	2.97007
[truncated: 75 more columns]

## Sheet: Fig 2D
		WA1/2020 D614G																									Delta
December 2019	1	1.30103																									1.30103
January 2020
February 2020	1	1.30103
March 2020	2	1.30103	1.30103																								1.30103	1.30103
April 2020
May 2020	2	1.30103	1.30103																								1.30103	1.30103
June 2020	1	1.30103																									1.30103
July 2020	1	1.30103																									1.30103
August 2020	2	1.30103	1.30103																								1.30103	1.30103
September 2020	2	1.30103	1.30103																								1.30103	1.30103
October 2020	6	1.30103	1.30103	1.30103	1.30103		1.30103	1.30103																			1.30103	1.30103	1.30103	1.30103		1.30103	1.30103
November 2020	9	1.30103	1.30103	1.30103	1.30103	1.30103	1.30103	1.30103	1.30103	1.30103																	1.30103	1.30103	1.30103	1.30103	1.30103	1.30103	1.30103	1.30103	1.30103
December 2020	4	1.30103	1.30103	1.30103	1.30103																						1.30103	1.30103	1.30103	1.30103
January 2021	10	1.30103	1.30103	1.30103	1.30103	1.30103	1.30103	1.30103	1.30103	1.30103	1.30103																1.30103	1.30103	1.30103	1.30103	1.30103	1.30103	1.30103	1.30103	1.30103	1.30103
February 2021	14	1.30103	1.30103	1.30103	1.30103	1.30103	1.30103	1.30103	1.30103	1.30103	1.30103	1.30103	1.30103	1.30103	1.30103												1.30103	1.30103	1.30103	1.30103	1.30103	1.30103	1.30103	1.30103	1.30103	1.30103	1.30103	1.30103	1.30103	1.30103
March 2021	24	1.30103	1.30103	1.30103	1.30103	1.30103	1.30103	1.30103	1.30103	1.30103	1.30103	1.47712	1.30103	1.30103	1.30103	1.30103	1.30103	1.30103	1.30103	1.30103	1.30103	1.50637	1.30103	1.31218	1.41996		1.30103	1.30103	1.30103	1.30103	1.30103	1.30103	1.30103	1.30103	1.30103	1.30103	1.50515	1.30103	1.30103	1.30103	1.30103	1.30103	1.30103	1.30103	1.30103	1.30103	1.30103		1.30103
April 2021	14	1.30103	1.30103	1.30103	1.30103	1.70001	1.30103	1.30103	1.30103	1.30103	1.30103	1.30103	1.42927	1.43136	1.30103												1.30103	1.30103	1.30103	1.30103		1.30103	1.30103	1.30103	1.30103	1.30103	1.30103	1.54469	1.30103	1.30103
May 2021	16	1.30103	1.30103	1.30103	1.30103	1.30146	1.33506	1.30103	1.30103	1.30103	1.85606	1.30103	1.3934	1.59956	2.18298	2.32222	1.97169										1.30103	1.30103	1.30103	1.30103	1.37107	1.39287	1.30103	1.84578	1.30103	1.93957	1.30103	1.30103	1.50556	2.36605	1.96379	1.77822
June 2021	17	1.81564	2.07041	1.94116	1.30103	1.66987	1.9468	1.41497	1.74147	1.98722	2.20439	2.21139	2.27898	1.30103	1.30103	2.34242	2.19285	1.30103									1.6869	2.01242	1.99056	1.30103	1.70295	1.96355	1.30103	1.62941	1.92117	1.91025	2.19783	2.49024	1.30103	1.30103	1.91381	2.1486	1.30103
July 2021	10	2.3442	2.2938	2.31785	2.69513	1.63155	2.65379	2.26576	1.30103	1.95323	1.96061																2.32469	2.35832	2.33001	2.63548	1.69037	2.61289	2.09202	1.30103	1.8396	2.04218
August 2021	6	2.72296	1.30103	2.72673	2.67523	2.65858	2.7732																				2.69487	1.30103	2.24304	2.47509	2.55763	2.91073
September 2021	6	1.5311	1.77988	2.45924	2.49734	2.80209	2.60959																				1.53794	2.42472	2.49886	2.2971	2.45788	2.26245
October 2021	5	1.30771	2.5731	2.42012	2.41464	2.19396																					1.30103	2.58715	2.68079	2.61627	2.17955
November 2021	6	2.46464	2.45148	2.32035	2.79789	3.11694	2.97044																				2.63337	2.49831	2.22891	2.72795
December 2021	6	3.02653	2.67733	2.53403	2.59195	2.71842	2.53958																				2.84479	2.69767
January 2022	3	2.85437	2.78902	3.22583
February 2022	2	2.98299	2.79155
March 2022	2	2.95646	2.75043
April 2022	2	2.69819	2.97007
May 2022	4	2.84893	3.04218	3.28511	3.14953
June 2022	6	3.32325	3.18667	3.30685	3.2393	3.03302	3.01452
July 2022	10	3.1827	2.94201	2.95785	2.93344	2.7542	3.49038	2.90741	2.97433	3.11494	3.32654
August 2022	3	2.83664	2.95646	2.74912
[truncated: 24 more columns]

## Sheet: Fig 2E
X	WA1/2020 D614G
1.69897	1.30103	1.30103	1.30103	1.30103	1.30103		1.30103	1.30103	1.30103
2.30103	1.30103	1.30103	1.30103	1.30103	1.30103	1.30103	1.30103	1.30103	1.30103	1.30103	1.30103	1.30103	1.30103	1.30103	1.30103	1.30103	1.30103	1.30103	1.30103	1.30103	1.30103	1.30103	1.30103	1.30103	1.30103	1.30103	1.30103	1.30103	1.30103	1.30103	1.30103
2.90309	1.30103	1.30103	1.30103	1.30103	1.30103	1.30103	1.30103	1.30103	1.30103	1.30103	1.30103	1.30103	1.30103	1.30103	1.30103	1.30103	1.30103	1.30103	1.30103	1.30103	1.30103	1.30103	1.30103	1.30103	1.30103	1.30103	1.41996	1.70001	1.30103	1.30103	1.30103	1.30103	1.30103	1.30103	1.30103	1.30103	1.30103	1.30103	1.30103	1.30103	1.30103	1.30103	1.50637	1.30103	1.30103	1.30103
3.50515	1.30103	1.30103	1.30146	1.94116	1.30103	1.30103	1.30103	1.31218	1.42927	1.3934	1.30103	1.5311	1.30771	1.30103	1.30103	1.30103	1.30103	1.30103	1.33506	1.30103	1.30103	1.81564	1.30103	1.47712	1.30103	1.30103	1.66987	1.30103
4.10721	2.67523	2.53403	1.59956	2.18298	1.74147	2.21139	2.3442	1.30103	3.02653	1.43136	2.07041	1.9468	1.41497	2.27898	2.2938	1.96061	1.77988	2.19396	2.45148	2.79789	1.98722	2.19285	1.95323	2.49734	1.85606	2.20439	2.59195	2.71842
4.70927	2.31785	2.65858	2.45924	2.32222	2.34242	1.63155	2.78902	2.75043	2.84893	3.30685	1.97169	2.69513	2.26576	2.72296	2.7732	2.5731	2.42012	2.41464	2.46464	2.67733	2.53958	2.69819	3.2393	2.7542	3.49038	2.97433	3.11494	3.32654	2.74912	2.32035	2.65379	2.72673	2.80209	3.22583
5.31133	3.11694	2.97044	2.85437	2.98299	2.79155	2.95646	2.97007	3.28511	3.32325	3.04218	3.14953	3.18667	3.03302	3.01452	3.1827	2.94201	2.95785	2.93344	2.90741	2.83664	2.95646	2.60959

## Sheet: Fig 2F
		Delta
1.69897		1.30103	1.30103	1.30103	1.30103	1.30103	1.30103	1.30103	1.30103
2.30103		1.30103	1.30103	1.30103	1.30103	1.30103	1.30103	1.30103	1.30103	1.30103	1.30103	1.30103	1.30103	1.30103	1.30103	1.30103	1.30103	1.30103	1.30103	1.30103	1.30103	1.30103	1.30103	1.30103	1.30103	1.30103	1.30103	1.30103	1.30103	1.30103	1.30103	1.30103
2.90309		1.30103	1.30103	1.30103	1.30103	1.30103	1.30103	1.30103	1.30103	1.30103	1.30103	1.30103	1.30103	1.30103	1.30103	1.30103	1.30103	1.30103	1.30103	1.30103	1.30103	1.30103	1.30103	1.30103	1.30103	1.30103	1.30103	1.30103	1.30103	1.30103	1.30103	1.30103	1.30103	1.30103	1.30103	1.30103	1.30103	1.30103	1.30103	1.30103	1.30103	1.30103	1.30103	1.30103	1.30103	1.30103	1.30103
3.50515		1.30103	1.6869	1.30103	1.30103	1.30103	1.30103	1.50515	1.30103	1.30103	1.30103	1.30103	1.30103	1.30103	1.30103	1.54469	1.84578	1.70295	1.30103	1.53794	1.39287	1.37107	1.30103	1.30103	1.30103	1.30103	1.30103	1.99056	1.30103
4.10721		2.35832	1.30103	1.30103	1.50556	2.01242	1.62941	1.96355	2.42472	1.91025	2.19783	2.49024	2.1486	2.36605	2.32469	1.30103	2.2971	2.72795	1.92117	2.47509	1.8396	1.93957	2.04218	2.17955	2.49831
4.70927		1.77822	2.69487	2.63548	2.91073	1.96379	2.58715	2.09202	2.33001	1.91381	1.69037	2.61627	2.63337	2.24304	2.22891	2.49886	2.45788	2.61289	2.68079	2.84479	2.69767	2.55763

[truncated: 33 more sheets: Fig 2G, Fig 3A, Fig 3B, Fig 3C-D, Fig 3E, Fig 3F, Fig 3G, Fig 3H, Fig 4A, Fig 4B-C GCSF, Fig 4B-C IFN-gamma, Fig 4B-C TNF-alpha, Fig 4B-C IL-6, Fig 4B-C IL-1b, Fig 4B-C LIF, Fig 4B-C CXCL10, Fig 4B-C CCL2, Fig 4B-C CXCL9, Fig 4B-C CCL4, Fig 5A …]
